# Supplementary material for: Divergent engagements between adeno-associated viruses with their cellular receptor AAVR
Source: Nat Commun. 2019 Aug 21;10:3760. doi: 10.1038/s41467-019-11668-x (PMC6704107; doi:10.1038/s41467-019-11668-x)
Supplement: Supplementary file 4 — Source Data [file 41467_2019_11668_MOESM4_ESM.xlsx]

## Sheet: Figure 2f
	Replicate 1	Replicate 2	Replicate 3
wt AAVR	0.2879	0.262	0.311
AAVRI349A	0.006	0.0057	0.008
AAVRT350A	N.D.	N.D.	N.D.
AAVRR353A	N.D.	N.D.	N.D.
AAVRD354A	17.8	15.3	19.1
AAVRS356A	28.2	24.8	33.5
AAVRL376A	N.D.	N.D.	N.D.
AAVRE378A	N.D.	N.D.	N.D.
AAVRT397A	20.1	17.3	24.2
AAVRK399A	71.3	78.9	65.5

## Sheet: Figure2g
	Replicate 1	Replicate 2	Replicate 3
AAVR KD	3.12	3.47	1.53
WT AAVR	20.3	19.4	17.3
AAVRI349A	25.3	24	27.3
AAVRT350A	14.7	10.7	14.9
AAVRR353A	15.8	17.5	12.9
AAVRD354A	12.4	12.1	13.3
AAVRS356A	5.8	5.97	1.8
AAVRL376A	3.3	3.58	5.77
AAVRE378A	4.4	4.97	8.13
AAVRN395A	7.73	5.72	10.3
AAVRT397A	10.8	9.42	5.5
AAVRK399A	5.7	11	4.6

## Sheet: Figure 2h
	Replicate 1	Replicate 2	Replicate 3
wt AAV5	8160.16	7332.03	7765.62
AAV5S319A	7584.3	4343.02	7825.58
AAV5N443A	4886.72	8414.06	7328.12
AAV5S531A	12120.4	12588	11916.7
AAV5Q532A	3788.14	3728.81	4330.51
AAV5N535A	10085.8	10709	4638.06
AAV5A540G	9215.52	8685.34	6801.72
AAV5Y542A	1739.58	1315.97	1319.44
AAV5L543A	10230.8	10019.2	8646.15
AAV5N546A	123.077	115.385	100
AAV5Q697A	9677.08	9774.31	8760.42
AAV5F698A	160.156	175.781	136.719
AAV5E708A	3893.52	3754.63	3935.18
AAV5R710A	106.061	83.3333	125
AAV5T712A	8076.92	6776.92	7230.77

## Sheet: Figure 3f
	Replicate 1	Replicate 2	Replicate 3
wt AAVR	13.9	15.6	12.2
AAVRS425A	4500	3310	3920
AAVRT426A	43300	46900	40100
AAVRV427A	37300	40100	30050
AAVRD429A	N.D.	N.D.	N.D.
AAVRS431A	N.D.	N.D.	N.D.
AAVRS433A	N.D.	N.D.	N.D.
AAVRT434A	N.D.	N.D.	N.D.
AAVRD435A	12400	13920	14400
AAVRD436A	N.D.	N.D.	N.D.
AAVRD437A	N.D.	N.D.	N.D.
AAVRK438A	N.D.	N.D.	N.D.
AAVRY442A	N.D.	N.D.	N.D.
AAVRK464A	1.02	1.36	1.58

## Sheet: Figure 3g
	Replicate 1	Replicate 2	Replicate 3
AAVR KD	3.7	0.7	7
WT AAVR	27.8	26.1	28.4
AAVRS425A	15.9	17.2	17.3
AAVRT426A	13.1	11.6	7.6
AAVRV427A	15.2	15.6	20
AAVRD429A	11.6	9.3	5.8
AAVRS431A	9.7	9.4	8.5
AAVRS433A	5.7	3.9	11.7
AAVRT434A	20.6	20.3	17.1
AAVRD435A	20	20.3	26.9
AAVRD436A	11.5	8.9	17.7
AAVRD437A	16.4	13.1	7.8
AAVRK438A	16.8	17.9	18.4
AAVRY442A	13.1	15	20.7
AAVRE446A	40.9	38.2	41

## Sheet: Figure 3h
	Replicate 1	Replicate 2	Replicate 3
wt AAV1	53436.9	46036.1	53028.9
AAV1A263G	46159.5	50128	57856
AAV1S268A	42378	48205	56415.8
AAV1N269A	717.415	559.786	547.661
AAV1H272A	46188.4	48512.3	60132
AAV1N383A	38424.4	40254.2	51232.6
AAV1S385A	47039	50501.9	63199.6
AAV1Q386A	71842.6	70593.1	82775.1
AAV1W503A	26988.7	28636.7	35660.8
AAV1T504A	380.013	299.572	330.084
AAV1D590A	23182.7	21872.6	30473.6

## Sheet: Supplementary Figure 9a
	Replicate 1	Replicate 2	Replicate 3
wt AAVR	16.9	17.6	14.2
AAVRI349A	20.2	18.8	16.5
AAVRT350A	16.3	13.1	13.3
AAVRR353A	20.1	17.3	24.2
AAVRD354A	17.8	15.3	19.1
AAVRS356A	11.1	11.5	13.9
AAVRL376A	17.1	16.8	16.2
AAVRE378A	20.4	21	18.2
AAVRT397A	18.7	18.2	16.2
AAVRK399A	17.3	18.8	16.5

## Sheet: Supplementary Figure 9b
	Replicate 1	Replicate 2	Replicate 3
wt AAVR	279	252	331
AAVRS425A	350	310	329
AAVRT426A	263	269	401
AAVRV427A	313	321	285
AAVRD429A	240	256	235
AAVRS431A	229	222	281
AAVRS433A	257	292	303
AAVRT434A	283	309	276
AAVRD435A	244	220	240
AAVRD436A	306	296	285
AAVRD437A	247	236	275
AAVRK438A	250	271	289
AAVRY442A	266	296	245
AAVRK464A	281.02	266	250

## Sheet: Supplementary Figure 9c
	Replicate 1	Replicate 2	Replicate 3
WT AAVR	30.2	30.1	31.4
AAVRI349A	31.9	32.1	32.4
AAVRT350A	32.5	32.1	32.6
AAVRR353A	31.4	32.3	34.2
AAVRD354A	30.7	30.4	32.6
AAVRS356A	30.3	28.1	27
AAVRL376A	29.3	27.7	28.3
AAVRE378A	33.3	32	29
AAVRN395A	31.2	28.8	29.9
AAVRT397A	33	29	29.2
AAVRK399A	32.7	33.1	29.5

## Sheet: Supplementary Figure 9d
	Replicate 1	Replicate 2	Replicate 3
WT AAVR	18.97	17.55	18.74
AAVRS425A	16.42	17.51	19.26
AAVRT426A	19.4	17.17	17.3
AAVRV427A	15.49	16.74	19.63
AAVRD429A	16.88	17.31	21.79
AAVRS431A	17.44	17.9	17.1
AAVRS433A	16.59	16.62	16.8
AAVRT434A	15.88	19.22	20.27
AAVRD435A	17.54	18.95	17.45
AAVRD436A	19.4	19.49	19.02
AAVRD437A	18.35	18.19	20
AAVRK438A	16.22	19.58	17.17
AAVRY442A	16.69	16.42	18.83
AAVRE464A	19.59	19.9	19.65
